# Supplementary material for: Neuroblastoma cell growth and invasiveness is modulated by the activity of N-acetylglucosaminyltransferase-III
Source: PLoS One. 2026 Jun 8;21(6):e0350822. doi: 10.1371/journal.pone.0350822 (PMC13245742; doi:10.1371/journal.pone.0350822)
Supplement: S2 File — (XLSX) [file pone.0350822.s002.xlsx]

## Sheet: Figure 1
Fig 1E (data group)	BE(2)-C	MGAT3-/-	BE(2)-C	MGAT3-/-	BE(2)-C	MGAT3-/-
Lectin Blot	PHA-E	PHA-E	GNL	GNL	PHA-L	PHA-L
	0.31899	0.27365	0.67388	1.36223	282
Lane Intensity Values	0.36781	0.24091	0.7445	1.18371	0.19321	0.27247
	0.3254	0.23348	0.72742	1.21461	0.20001	0.25449
	0.38033	0.2404	0.74902	1.25707	0.20015	0.24849
	0.30134	0.27946			0.22072	0.26873
	0.41679	0.26073			0.17929	0.26061
Fig 1F (data group)	NB_1	NB_1
	without GnT-III	with GnT-III
	PHA-E	PHA-E
	0.30873	0.49716
	0.27461	0.46728
	0.22292	0.41411

## Sheet: Figure 2
Fig 2(data group)
non-adhered and adhered cell growth
Fig 1A	BE(2)-C	MGAT3-/-		Fig 1D	NB_1	Mgat3-/-		Fig 1F	NB_1	NB_1		Fig 1G	BE(2)-C	BE(2)-C	MGAT3-/-	MGAT3-/-		Fig 1H	NB_1	NB_1
	446	448			4240	1959			without GnT-III	with GnT-III			without GnT-III	with GnT-III	without GnT-III	with GnT-III			without GnT-III	with GnT-III
	325	139			1415	7875			14040	3270			1.10316	1.03161	1.33345	1.06947			1.02186	0.87131
	252	159			3765	3826			26508	24213			1.07121	1.03578	1.28065	0.99722			1.02998	0.77485
	466	609			1512	1939			25975	18716			0.91976	0.86349	1.20007	0.91942			1.02998	0.7478
	324	350			4455	2362			15822	2044			0.90587	0.93157	1.1959	0.92081			0.91819	0.6874
	238	661			1383	140			8643	5767			1.14778	1.00409	1.11949	0.84439			1.00436	0.75807
	424	283			1435	2738			8055	4353			1.02794	1.00353					0.95722	0.78518
	350	493			4408	328			17779	32462			0.98542	1.00188					1.03323	0.81758
	393	397			203	4119			19081	18917			0.94732	0.90137					0.98963	0.7563
	99	463			3215	1924			3723	1347			0.89154	0.86271					1.01556	0.78989
	473	239			3751	3427			33494	16071									1	0.7814
	293	395			3156	3795			17966	7247
	776	315			5039	981			959	13852
	272	388			4575	720			11076	8128
	288	427			5060	1277			7645	2052
	273	425			2682	5380			21339	15279
	331	542			252	3829			1321	4098
	423	506			216	9580			17112	21304
	134	308			1777	6257			3899	9802
	511	304			3866	2525			13701	13812
	142	91			312	2180			24011	14719
	345	297			813	6048			3297	1201
	406	133			370	9263			29337	13432
	470	250			3614	1752			4304	10205
	382	256			3245	3618			2369	15437
	232	191			3189	5334			1272	18899
	970	214			580	289			2476	13426
	444	420			193	8753			36581	7434
	616	446			1063	3752			12150	3072
	630	172			3535	7387			15834	17668
	485	317			74	3315			53892	2272
	270	424			578	3317			1953	3111
	156	529			265	486			44765	5347
	302	322			4239	5038			8869	2119
	378	339			4858	2879			28780	3019
	701	491			4405	2467			26120	24979
	536	149			197	367			26162	9576
	226	137			4445	4238			17466	3360
	283	315			8866	5174			8356	17370
	232	236			568	331			33720	17289
	201	263			2105	7454			14053	17800
	332	367			497	2307			2930	6014
	467	121			2048	2518			21959	14634
	469	297			2862	927			22270	4695
	157	290			3010	2044			36148	16800
	206	334			715	1006			4674	2892
	231	633			3177	308			17398	1865
	110	288			4256	267			2530
	469	215			1010	5823			7208
	245	522			602	1738			29828
	278	535			4113	504			22853
	412	53			1242	1611			2274
	274	700			1924	4970			14379
	749	656			1026	1980			6967
	306	423			349	283			23044
	349	442			3208	313			3851
	302	486			2928	4079			19658
	507	733			8011	2774			23425
	424	264			2408	9649			23562
	616	555			3475	4336			24149
	296	889			1327	289
	605	596			322	5057
	604	531			7310	1928
	418	648			1696	263
	166	706			5280	4069
	470	943			3598	9821
	302	537			3033	4377
	519	377			426	272
	278	282			2531	2818
	214	382			1817	3867
	245	377			2451	337
	737	439			5283	3286
	261	348			1166	434
	806	571			2813	353
	257	355			284	2673
	408	827			1590	256
	278	538			3320	6187
	485	483			3451	196
	500	480			1362	1038
	451	443			1095	4830
	252	527			613	2915
	511	317			2973	3831
	372	740			2172	3237
	496	530			4766	944
	624	251			1358	931
	281	802			232	306
	236	764			374	3777
	335	474			279	4043
	314	385			2439	4833
	169	422			1411	2210
	301	189			1379	3325
	688	369			2547	4809
	278	516			10681	825
	446	941			4324	7150
	510	567			3255	3353
	936	722			2562	4066
	199	1416			2169	4375
	272	897			252	3812
	438	386			481	845
	260	575			194	1644
	225	346			2922	1572
	177	352			256	2784
	526	523			3852	534
	216	614			1188	3579
	273	527			6303	828
	158	510			2991	1898
	336	363			2648	3420
	665	353			2083	747
	178	941			3760	2518
	223	271			513	402
	511	613			2091	1118
	322	369			351	6600
	190	461			5607	2986
	284	513			254	548
	172	330			2957	208
	167	394			7026	260
	219	243			5323	5222
	321	611			3681	5355
	413	364			2616	262
	307	457			3546	3788
	407	238			4365	4780
	316	787			3123	1623
	350	602			299	5027
	157	334			4083	3512
	328	354			2740	414
	248	513			333	1581
	619	566			4252	3250
	155	786			2402	6506
	104	742			148	4528
	393	332			3508	7496
	175	318			2857	4351
	346	351			1217	286
	180	608			981	486
	462	481			455	5260
	440	378			4105	1745
	231	691			4527	6090
	204	369			488	341
	363	940			2147	2965
	363	280			2879	296
	465	789			3907	402
	354	421			2626	1301
	359	229			3905	4657
	232	483			3967	3952
	266	400			3064	6565
	304	529			4818	1259
	218	362			847	4998
	385	331			363	5600
	223	522			1664	5647
	743	583			4105	642
	336	840			209	3459
	412	584			1744	544
	291	403			841	5100
	376	460			3456	2252
	693	417			622	3865
	300	609			3699	4010
	161	262			2998	391
	476	274			4355	3966
	310	920			5007	3371
	475	412			2263	4104
	196	319			892	2904
	451	1007			689	1712
	127	401			5697	1350
	299	524			3612	1716
	705	372			994	1367
	195	645			444	1279
	284	484			9821	322
	357	521			184	3035
	535	363			3394	160
	737	1230			499	4660
	394	454			662	4556
	585	603			141	3482
	249	242			4224	3141
	316	212			338	3682
	539	724			196	576
	241	367			3475	4655
	276	413			5307	4724
	536	298			1249	3626
	467	239			4040	886
	394	392			2493	3446
	326	383			3640	5279
	71	413			3673	256
	545	552			4137	295
	405	632			308	3333
	416	480			1815	4780
	261	273			2220	4199
	304	543			1616	2113
	322	168			5326	8620
	281	414			2231	5112
	518	333			204	287
	292	422			3574	3703
	461	754			1192	338
	215	234			2595	4786
	223	228			1350	1828
	334	895			895	2442
	285	289			1386	5862
	277	227			549	3870
	686	460			1391	491
	336	194			599	4929
	354	512			512	2311
	442	198			345	3066
	474	311			872	4814
	217	302			7282	6286
	276	497			2977	5403
	714	107			1132	4718
	442	197			5396	4264
	470	488			7004	3421
	476	362			4631	3948
	605	485			3225	2199
	260	643			3783	848
	390	399			3878	975
	800	308			5830	4929
	503	322			331	5350
	802	261			2783	4483
	783	458			2675	1239
	424	352			1189	489
	403	293			4341	352
	330	373			366	213
	296	488			2977	999
	415	467			368	995
	602	460			147	5179
	505	152			4479	4030
	645	215			2965	4404
	255	648			1780	4131
	260	406			226	3046
	182	460			7661	1265
	213	756			3783	4085
	215	430			4236	4110
	346	379			4783	3671
	235	478			4434	6605
	197	881			5235	6914
	318	489			239	5611
	253	698			268	3978
	216	388			3819	2379
	317	803			1271	3850
	260	755			1017	1522
	593	353			3754	2708
	195	811			3138	3384
	660	582			6048	9003
	816	925			494	465
	186	601			2002	3207
	375	549			3196	3351
	158	373			2798	3739
	651	585			2913	5318
	431	674			716	3132
	524	255			5324	1245
	470	479			2087	4790
	167	357			4359	299
	504	467			4687	3856
	664	540			4379	575
	247	316			276	6767
	294	1230			4152	5699
	1226	221			1877	5112
	180	674			1668	538
	297	1031			787	2434
	74	506			2226	4801
	294	298			503	2118
	202	496			480	410
	233	389			341	2608
	268	566			1184	257
	246	397			3455	1317
	240	620			975	3365
	311	380			797	1544
	216	413			4598	9078
	312	392			1062	2306
	248	436			2961	4058
	170	705			284	1291
	343	219			886	2574
	316	253			2743	652
	357	657			2932	2276
	283	447			4774	6081
	281	451			586	1918
	450	608			4257	5313
	133	424			3291	2550
	251	425			259	368
	503	758			2602	6113
	208	340			3968	4944
	242	526			2845	5246
	329	515			1612	382
	460	401			2473	702
	310	538			2695	5039
	260	523			2586	5383
	783	489			1891	408
	460	636			3781	2796
	231	536			3010	3422
	340	519			4066	2610
	289	255			251	2648
	477	634			1950	4766
	153	173			1845	530
	251	494			5322	3168
	308	672			1352	4267
	673	211			3191	2789
	268	528			377	3685
	210	432			389	2836
	287	262			558	4542
	312	201			2273	2960
	194	723			3144	1454
	235	816			2364	3170
	287	516			758	3941
	530	257			236	1485
	721	319			3700	272
	349	384			1777	2693
	390	359			337	460
	537	785			3284	2084
	525	412			1860	3453
	867	714			4957	2378
	354	453			5047	4083
	247	479			2916	3726
	294	400			4410	1577
	640	411			179	320
	591	715			1334	2756
	654	516			825	5482
	322	418			2739	285
	459	469			3549	2195
	269	672			508	3325
	272	197			297	1329
	498	628			3117	1565
	283	581			2794	1168
	662	524			4653	5894
	572	158			3007	477
	437	635			135	237
	314	503			441	3371
	511	868			4964	657
	647	1095			3209	3482
	709	221			4320	2783
	371	357			7484	1764
	168	286			7830	3002
	291	516			1053	2057
	615	432			554	4166
	238	302			698	505
	337	331			4323	6137
	309	335			537	8353
	631	788			1482	1444
	272	551			3731	562
	380	360			3363	4340
	315	578			514	5801
	323	788			4826	3298
	209	626			1004	2851
	218	490			5620	4259
	268	638			7122	3914
	117	861			1469	3983
	311	566			550	3653
	299	676			1027	298
	412	451			5170	1507
	415	523			4216	1328
	263	465			1451	342
	279	556			9016	663
	425	138			646	500
	225	613			838	473
	478	550			4765	2574
	526	583			7648	427
	300	211			1374	5436
	806	409			3370	1114
	231	181			5558	4777
	667	175			746	2491
	226	628			597	5251
	193	296			684	3959
	329	148			5648	4791
	370	572			6157	5092
	330	346			1747	5796
	673	315			537	2231
	461	601			7947	561
	246	833			6318	1373
	444	571			305	5719
	192	562			599	3680
	206	330			3430	816
	219	456			1176	3399
	388	345			249	1541
	562	295			5668	4565
	384	376			6101	4277
	509	172			269	755
	401	141			480	5805
	286	316			479	366
	378	340			341	6968
	281	291			386	4923
	441	850			291	4276
	214	611			201	5280
	244	358			389	3391
	224	603			571	5679
	423	752				263
	279	661				1484
	565	483				1150
	212	526				3267
	421	402				4009
	106	212				289
	362	349				6864
	373	641				4749
	781	213				7129
	217	383
	277	295
	212	563
	371	271
	372	417
	594	244
	199	370
	178	484
	651	628
	525	647
	506	587
	381	405
	352	758
	240	267
	278	654
	504	465
	532	91
	165	485
	309	861
	236	460
	544	637
	305	235
	486	402
	780	350
	780	456
	694	528
	349	208
	134	520
	337	350
	399	383
	534	353
	316	549
	624	548
	222	532
	527	248
	401	267
	420	524
	198	616
	342	441
	538	343
	410	267
	411	314
	553	305
	302	195
	342	239
	588	247
	89	241
	210	336
	509	282
	656	466
	292	440
	404	553
	322	359
	329	359
	396	616
	467	357
	483	438
	272	1039
	610	484
	206	928
	587	289
	209	425
	164	501
	271	491
	431	381
	484	546
	582	366
	278	431
	267	426
	292	263
	168	336
	233	403
	604	522
	267	417
	580	374
	440	327
	212	632
		510

## Sheet: Figure 3
Fig 3 (data group)	Figure 3b	BE(2)C					MGAT3-/-					MGAT3-/-					MGAT3-/-+ GnTIII
	cell type	image#	I type	S type	N type		image#	I type	S type	N type		image#	I type	S type	N type		image#	I type	S type	N type
		1204	2				1128			1	250828	1		2	2	250828	1	1	1
		1205	1	1			1129	1				2	2		1		2	1	1	1
cell morphology		1206			1		1130	1	1	1		3	1	1	1		3	1	2	3
low density on cell bind dishes		1207		1			1131	1	1	1		4		1	1		4		1
imaged 40X olympus CKX41		1208	3	1			1132		2	1		5			2		5	2	1	1
image j analysis		1209	1	2	1		1133			2		6			2		6		2	1
		1210	1		1		1134		1	2		7			3		7	1		2
		1211	1	1	1		1135		1	1		8			1		8		1	3
		1212	1	2			1136	2	1			9	1		1		9	1	2	1
		1213	1				1137		1	3		10	1	2			10		1	3
		1214		1	1		1138	2	1			11	1	3	2		11		2	1
		1215	1				1139	1		2		12	2		1		12	1	1	2
		1216		1	2		1140		1	1		total	8	9	17		13	2	1	2
		1217		2			1141	1		3		34	23.5294	26.4706	50	%	14		1	2
		1218		1	1		1142	1	1	1			I type	S type	N type		15			3
		1219	2				1143		1								16			1
		1220	1	1	1		1144		1								17		1	1
		1221		3	1		1145	2		3							18		1	1
		1222	1	1			1146	1	1								19	1	2
		1223		1			1147			1							20	1		1
		1224	1		1		1148		1								21	1	2	2
		1225		1			1149	1									22	1	1
		1226	1	1	1		1150	1	1								23		1	2
		1227	2	1	1		1151		1								24			3
		1228	1	2			1152	1									25		2	1
		1229	2		2		1153			1							26	1		1
		1230	1				1154		1	1							27	2	4
		1231	1	2			1155		1	2							28		1	2
		1232		3	2		1156		1	2							29	1	5	1
		1233		1	1		1157			1							30		1	1
		1234		1	2		1158			1							31	1	1	1
		1235		1			1159	1	1	2							32			2
		1236			1		1160			1							33		1	1
		1237	1	3	1		1161	1	1	1							34	1	1	1
		1238		1	1		1162			1							35	1	1
		1239		3			1163			2							36		1	3
		1240		2			1164		1	1							38	1	3
		1241		1	1		1165	1									39		2	1
		1242		1	2		1166			1							40		1
		1243	1		1		1167		1	2							41			1
		1244		1	1		1168	3									42			1
		1245	1	2	2		1169		1								43		1	1
		1246	2	1			1170			2							44	1
		1247		1	1		1171		2	1							45	1	3
		1248		1			1172		1	3							46	1		1
		1249		1			1173	1									47	1	2	2
		1250	1	1			1175		1	1							48		1	1
		1251		1			1176	1	1	1							49			2
		1252		1	2		1177	1	1								50		1	2
		1253		2			1178		1	2							51	1		3
		1254	1	1	1		1179			2							52		2
		1255	1	2			1180		2	3							53		1	1
		1256	1	2	3		1181	1	1	2							54		1	1
		1257		1	1		1182	1		3							55		1	2
		1259	1	2			1183	1	1								56		1	1
		1260	1	1			1184		1	1							57		2	2
		1261	1	2			1185			1							58		1
		1262	1	2	1		1186		1	1							59		3
		1263		3			1187	1		1							60		1
		1264	1	1			1188	1		2							61	2	2	1
		1265		3	1		1189	1									62	1		2
		1266		1	1		1190		1	1							63		3
		1267	1	1			1191	1									64	1	1
		1268			1		1193			2							65		2
		1269	2				1194			2							66	1	2
		1270		1			1197			2							67			2
		1271	1	1			1198		1	2							68	4		2
		1272		3			1200			1							69	2		1
		1273	1		1		1201	1	1								70	2	2
		1274			2		1203			2							71	4	2
		1275			4		total	33	41	80							72	1	2
		1276	1	1			154	21.4286	26.6234	51.9481							73			3
		1277	1	1	1			I type	S type	N type							74	1	1
		total	46	84	50												total	46	87	83
		180	25.5556	46.6667	27.7778		image#	I type	S type	N type							216	21.2963	40.2778	38.4259
			I type	S type	N type	250828	1		2	2								I type	S type	N type
							2	2		1
							3	1	1	1
							4		1	1
							5			2
							6			2
							7			3
							8			1
							9	1		1
							10	1	2
							11	1	3	2
							12	2		1
								8	9	17
							totals	41	50	97
							188	21.8085	26.5957	51.5957
																		% round	% round with outgrowths	AVG length of outgrowths
																		% round	% round with outgrowths	% epithelial-like

## Sheet: Figure 4
Fig 4 (data group)	Fig 4B	BE(2)-C	BE(2)-C	MGAT3-/-	MGAT3-/-		Fig 4D	NB_1	NB_1
		without GnT-III	with GnT-III	without GnT-III	with GnT-III			without GnT-III	with GnT-III
cell-cell adhesion		11197	12275	14175	14487			26743	13567
		19103	11748	17291	23162			14012	16284
		11604	16944	10488	14624			16061	13506
		17627	15647	15336	12810			24361	14255
		16302	9807	10131	15097			19264	12165
		13922	11245	20753	18050			18055	9313
		15911	18497	25909	11369			18040	15378
		22460	7482	33324	19909			18052	12435
		17077	10716	15206	19924			20201	17901
		19205	8517	46382	14914			16201	13710
		15588	9917	23349	19730			16915	14539
		17313	11648	46095	14471			15377	11721
		12965	12822	28107	10125			16265	9651
		14701	8123	31213	12956			20955	9954
		7131	8922	24016	21755			10878	13777
		13258	10844	26110	20164			18894	13921
		22019	9028	29948	12870			16137	12217
		11291	7815	18642	18437			17532	8702
		12131	19409	22976	10821			12458	11569
		22316	11678	13016	10621			15545	13630
		14145	8365	19100	15577			12203	10350
		18952	14361	34338	17789			9649	16786
		20184	12757	13677	12587			20347	14028
		10699	15459	29792	16971			16058	16161
		11865	10323	15106	16014			13981	14932
		13552	15184	28894	20799			16799	11668
		12876	14973	14735	14611			21809	10860
		19799	16359	29848	18759			19291	13993
		13335	12265	14816	20768			14702	13831
		8262	15003	7645	20169			18274	12726
		14581	17155	28236	20994			20107	13132
		15961	13721	21601	15347			19217	14054
		20202	15248	27760	12811			16895	12369
		13394	7733	19676	18064			16996	11067
		10626	9546	17004	23264			16211	23562
		9351	11397	29499	26792			17576	14259
		10739	8660	27617	14330			15664	13635
		11663	8882	14414	13481			21837	12056
		10241	10417	18250	17544			17913	14265
		10922	16870	17286	17625			17699	17218
		12824	11496	17658	16467			19621	14091
		6673	13807	30921	21006			19184	13946
		18182	15679	8399	8197			17695	17056
		10740	6486	16774	18753			13981	15002
		15583	12317	9418	14936			17373	13431
		16861	12425	28156	23072			18455	13559
		21428	11832	10975	14755			14944	12788
		17629	13140	12978	13038			17403	14271
		20169	13854	22795	22716			18145	14441
		10010	13091	10599	19766			18485	16880
		16827	9507	29897	19046			15520	15210
		15637	12347	17440	18124			17029	15974
		11352	13948	11975	14579			16202	14112
		16206	15550	25187	16902			16588	15433
		15856	19602	15504	16192			15808	17135
		14252	7327	19439	21466			17578	14144
		24431	20761	15942	16868			12745	14732
		20271	11531	22517	18513			18463	15826
		16727	14108	14305	19195			17227	9512
		14639	15953	14141	11991			18831	18061
		19442	6068	10104	17399			21514	12116
		18156	16655	25826	11826			19001	10856
		14011	8275	14498	18840			17396	11426
		20704	9523	18874	21487			14835	14844
		17164	13777	15243	16232			16635	17781
		14667	15373	19314	16329			16515	15428
		14818	14528	15438	17569			15810	14751
		13340	13115	9490	21324			14347	15175
		18463	12090	27681	22039			16169	18168
		19394	18526	11716	24567			15394	14839
		17828	10443	22136	16716			19804	15741
		9786	9892	21015	24286			15700	16372
		8549	16985	26287	17306			19359	15671
		24201	8663	46922	11419			18229	13206
		8100	9870	19328	16569			18377	10324
		15260	15730	21214	16130			15881	14458
		11503	11264	25449	10687			15210	16691
		15470	12924	17614	14827			18011	14391
		11454	11666	21817	17714			16104	7724
		11251	20771	23484	21411			26741	13323
		17127	18588	25029	17956			15553	13872
		12618	9075	23260	19146			10693	11283
		17144	10558	20873	20371			14008	11764
		15588	15727	21632	22092			13378	13414
		17768	13960	19373	14880			21692	14209
		18795	12859	14310	14783			17789	13392
		16531	16769	22817	17480			20337	17530
		15660	8914	25020	18798			17791	11221
		33058	10091	7712	18710			19328	11470
		11250	9900	16618	12830			20906	16905
		13643	9577	29592	9367			16938	14529
		12087	11648	18910	11840			14667	9310
		19216	13884	21032	16260			14871	10277
		10352	14499	11542	16151			16047	9878
		11356	18691	12569	20763			19200	11310
		11285	12152	23369	15275			19166	11566
		10559	13667	12050	20070			17162	12165
		17731	14204	18862	12927			16596	14631
		12506	9621	23757	13045			19951	15474
		17788	8550	14873	18690			18571	19902
		12553	13217	23357	20778			20871	19073
		14245	8989	17009	21876			22240	15381
		16042	14810	18402	20719			19012	13335
		32647	9460	14260	15349			18265	13795
		18595	12365	12761	19533			11343	13637
		11298	12717	14700	19280			22018	11611
		10018	9348	20418	15701			23428	12769
		14181	6231	12118	19935			22027	15682
		14213	12527	22736	16090			16363	13607
		15929	16179	16418	21069			15799	16742
		19724	6259	21612	20914			25964	14337
		16583	13666	17946	11974			9357	14510
		16600	15360	24406	15898			16031	19823
		16453	9446	25846	22635			14350	15845
		15947	9941	17297	16738			13893	15188
		16584	11931	10969	20175			16002	14984
		16802	10977	12037	11102			16938	16193
		14157	12471	23800	15058			18714	12727
		11224	14256	29984	23294			21923	12603
		14979	11152	24059	8653			21951	11208
		19184	16518	13671	14982			18484	13295
		18252	11502	17062	13626			17766	15551
		10227	11250	28660	15719			13136	14754
		10675	15935	20762	18122			20084	13323
		16877	15710	14799	38604			17777	11075
		14425	11789	23297	17435			17605	11773
		11342	9822	28367	18932			19480	13001
		17235	8512	18277	13598			18716	11243
		14828	10875	21337	14253			15148	20171
		24002	11988	14018	17727			18163	13875
		20889	11482	14061	22117			21044	14957
		13964	10777	27718	15073			20848	8667
		20294	15833	16938	20031			17960	14847
		11148	8551	20539	11157			18847	10439
		22161	10977	16550	14923			14615	11970
		11655	13375	17170	14889			19699	10249
		16555	11901	17554	13867			14822	11406
		14036	10339	14561	16247			18621	12754
		15389	10167	39305	18318			14919	8420
		17827	14463	28205	9223			14132	13052
		12829	9359	26575	15030			20869	11702
		23884	8180	20168	13177			18716	8653
		19240	8540	22159	16242			15663	12834
		16078	15543	23160	19610			18357	12766
		20943	11232	26637	20674			16495	12403
		19755	9737	11415	19791			18279	10746
		16174	14574	20548	22444			13437	10311
		24615	11117	19888	12489			22142	9792
		17477	9264	18083	18879			13667	12150
		9649	12036	20548	15648			14239	11082
		7444	16473	21410	20881			20211	11915
		14884	14320	13111	16551			18220	15415
		14216	11409	14669	15645			14730	13622
		17726	4224	16178	16527			16533	12047
		13625	10656	22400	20436			16017	10613
		13596	9057	22648	16715			18742	10246
		19339	12510	10464	23603			16210	11586
		19405	9826	9612	19752			22211	11708
		12452	12950	15588	20089			21575	10531
		14631	10125	18290	14894			14939	15639
		9425	13676	17569	18160			17662	16311
		20587	8749	16721	18828			13913	13009
		17131	11687	14335	26243			19304	14851
		19853	11846	21238	11700			15689	10711
		18946	8190	18414	17275			17353	9889
		19903	9138	14926	25750			11837	8535
		16760	18800	18601	17678			13635	17017
		14726	12956	18530	16363			14061	10127
		16828	13435	16383	11411			16713	14498
		15475	18733	22245	13985			18767	14959
		6134	9981	15689	17335			18084	17082
		17063	14266	21405	14690			16518	12408
		9913	10204	17651	20788			16289	10894
		17570	22399	28261	17157			16448	14711
		12775	14872	23886	16599			21682	13202
		14931	18945	15848	14432			18863	20077
		20280	10754	18213	19699			15796	7958
		16768	13904	19544	14400			21072	16571
		14669	6730	30159	17902			16129	14081
		16339	6298	15313	18167			18590	13476
		20000	10327	26006	19761			14616	17163
		14301	10920	20565	8996			19915	10984
		14875	7806	27777	17938			15877	14660
		18620	14184	33669	21086			19597	16087
		15909	10721	13116	18986			16551	12895
		16207	12164	13226	9838			16437	12678
		12320	13743	24014	20449			20771	11827
		16960	15571	21952	12644			15704	9980
		11024	16057	12508	16510			15926	13969
		11210	9930	30037	23724			16216	17297
		17271	13873	26628	16719			16052	13410
		17419	10731	12604	15201			18024	17345
		10314	13651	30388	18081			15532	15354
		17968	9930	30549	19983			20733	10976
		12195	9728	28196	20534			24510	11380
		19195	16862	30875	15121			11239	17290
		14924	11045	16889	15776			19914	15905
		20185	11125	11205	17311			17061	8259
		16584	9896	16322	19462			22040	9707
		16068	10666	30942	12671			16043	11190
			11713	16223	19300			15403	10247
			10450	19880	15589			15937	9064
			18040	20054	20165			21012	11551
			17031	22583	7912			13949	13522
			12641	19551	13329			19003	13755
			11071	29192	18064			20162	10516
			13693	22742	12485			13335	10268
			12349	15645	14032			19133	12215
			9586	25221	19894			17159	12291
			13962	19302	11637			18454	13916
			7152	19900	16508			13371	16198
			8564	23375	21534			13435	14024
			13230	18895	14799			19128	9421
			10057	17360	13126			15713	8271
			12186	17460	14863			18938	9116
			15296	20608	18569			16664	9411
			13280	24663	11351			18522	13397
			12606	20739	20253			21007	11585
			10144	23540	18762			18975	13429
			8594	17861	12364			16584	11662
			14115	23483	16326			21590	12629
			16778		17240			18647	8536
			14480		15948			17619	11901
			15678		15543			18374	14228
			14706		13712			18953	12926
			8800		21340			22410	11749
			18119		21493			17952	14850
			9596		13959			18904	12990
			13746		17276			16066	14175
			9101		15226			21661	11406
			10408		20032			17280	11137
			13388		15672			21994	12131
			11472		16581			19081	9894
			13341		16021			19264	9199
			13833		14908			19171	9267
			13652		12914			17407	11359
			17111		12724			18967	12116
			16065		14107			19991	12207
			14585		15196			13314	12999
			15956		23201			17178	14480
			20456		14805			18637	11850
			11226		17928			18906	10381
			16032		20843			18451	9397
			10472		20582			16943	12466
			15007		13549			17354	14453
			12797		16609			20511	11225
			14455		13007			22228	9327
			13984		14888			18315	13913
			14056		10424			15190	12605
			16965		20241			18154	13829
			11980		14618			23394	16495
			19066		20421			20110	15048
			12446		16166			21970	11701
			11784		18551			17731	12230
			11130		17141			20798	11339
			15736		11963			12814	10186
			11865		19541			17345	12249
			10413		12955			16439	8872
			10439						14416
			13290						9846
			14874						11658
			13309						9496
			11012						12522
			10194						11605
			12694						14114
			16637						8227
			24449						10704
			11790						8685
			13560						10630
			10678						10258
			12335						14161
			13150						14179
			10380						9797
			10384						14018
			10881						10715
			8621						10176
			10604						10681
			13236						8407
			10853						8038
			9768						13688
			14816						13366
			15043						15280
			15485						10855
			11564						12411
			8478						9177
			8700						11052
			9656						9010
			14345						10506
			17397						10414
			13416						13063
			9124						11030
			14979						10653
			14695						11527
			14373						9660
			8822						8829
			8272						13993
			14068						10367
			17978						10384
			16472						9952
			19550						11872
			12041						12469
			8164						13764
			11751						10371
			10987						10424
			13451						13188
			13107						11574
			13730						10822
			14020						17274
			9542						13533
			10024						15149
			13928						14008
			17767						11852
			12812						13477
			13154						15182
			14960						11633
			15203						11095
			12055						14372
			11765						15771
			10078						14899
			15922						11916
			20248						12293
			10967						11103
			11444						14481
			12709						6675
			8409						12682
			6795						10171
			13721						12589
			15174						14661
			12410						14228
			13192						12424
			12277						12306
			14328						9976
			12282						9936
			12117						11255
			12075						12039
			18653						10296
			12046						11500
			12541						7930
			16047						12626
			12291						12531
									9296
									10613
									10913
									16422
									10589
									8941
									12789
									13647
									13121
									12094
									12918
									13973
									12123
									11913
									12110
									13583
									13606
									10388
									11718
									11997
									11290
									17351
									11613
									14917
									13392
									10674
									16179
									11287
									13316
									14086
									13429
									11549
									9920
									9897
									11342
									10685
									12147
									9168
									9882
									15726
									13605
									18217
									23085
									9029
									15193
									14403
									12295
									14909
									11180
									17054
									12334
									11128
									11166
									13953
									14479
									13880
									14073
									10396
									11789
									11784
									13735
									16435
									10796
									9749
									9041
									15946
									12885
									12364
									14104
									12755
									10483
									12576
									15131
									14794
									10947
									13318
									12444
									13264
									11572
									14101
									12778
									11995
									15076
									10200
									12892
									13053
									12998
									14235
									16089
									11674
									14103
									10193
									18509
									9573
									12591
									10819
									13955
									9095
									15498
									17426
									11093
									10650
									9957
									6336

## Sheet: Figure 5
Fig 5 (data group)	Figure 5B	BE(2)-C	MGAT3-/-	BE(2)-C with GnT-III			Figure 5D	NB_1	Mgat3-/-	NB_1 with GnT-III
		7	40	4				100	86	25
Cell migration		11	54	5				125	82	18
		36	25	7				75	57	60
		22	34	9				80	59	20
		3	50	8				77	37	42
		15	13	10				62	86	25
		11	35	12				56	67	47
		15	54	5				63	74	20
		12	40	8				74	83	26
		19	20	8				51	42	19
		28	27	15				49	53	25
		7	23	13				62	76	39
		14	15	10				75	50	29
		34	36	4				70	75	38
		8	42	4				68	61	48
		7	56	7				50	100	9
		13
		19
		7
		28
		6
		10
		35
		21
		10
		8
		12
		30
		15
		13
		9
		19

## Sheet: Figure 6
Fig 6 (data group)	Figure 6B	BE(2)-C	MGAT3-/-	Figure 6D	BE(2)-C	MGAT3-/-	Figure 6F	BE(2)-C	MGAT3-/-		Fig 6H	NB_1	NB_1
		0.00964	0.09844		0.26627	0.42022		0.93397	0.21677			without GnT-III	with GnT-III
Cell invasion		0.04267	0.087		0.35072	0.4845		0.45088	1.18751			2.13248	1.23367
		0.32552	0.25925		0.76834	0.36343		0.95128	0.66414			1.96957	1.19006
		0.12996	0.15258		0.30911	0.43038		0.38964	0.74782			1.84776	1.94288
		0.20431	0.11087		0.13194	0.62379		0.52374	0.48954			1.81597	1.42204
		0.2058	0.04454		0.17219	0.82935		0.50064	0.72721			1.03824	1.12639
		0.32997	0.13978		0.13895	0.37293		0.20019	1.28701			0.98846	0.61803
		0.09726	0.11582		0.17974	0.3818		0.3812	1.18594			1.42975	0.63476
		0.27169	0.17925		0.35575	0.48456		0.526	0.57192			1.6774	0.84885
		0.08793	0.14651		0.38751	0.67699		0.51913	0.51449			1.01791	1.39255
		0.18518	0.07675		0.15443	0.36686		0.29823	0.31098			1.65894	1.06348
		0.2296	0.11283		0.37824	0.30171		0.41551	0.45098			1.20384	1.43482
		0.08121	0.11408		0.36128	0.17478		0.3069	0.76635			1.48333	0.63231
		0.05973	0.06705		0.07575	0.56257		0.51732	0.47937			1.66264	0.31214
		0.20668	0.06067		0.21753	0.49816		0.22726	0.64526			1.49159	1.34088
		0.21415	0.09089		0.37612	0.22886		0.26198	1.32111			1.74236	0.84726
		0.05064	0.04659		0.24656	0.361		0.43714	1.31435			1.45635	0.38521
		0.21061	0.23367		0.24064	0.28086		0.51514	1.22058			1.54708	1.43686
		0.04992	0.11742		0.21036	0.52674		0.4037	0.57183			1.24946	0.96459
		0.10909	0.21284		0.31609	0.61851		0.59918	0.7322			1.69581	0.87548
		0.1353	0.23599		0.24613	0.51552		0.67391	0.4438			1.21906	0.97445
		0.26061	0.10427		0.41315	0.37982		0.30001	1.08293			1.92806	0.70005
		0.1079	0.21549		0.25536	0.45715		0.32693	1.96422
		0.33895	0.15806		0.17695	0.25165		0.26011	0.19989
		0.24516	0.1057		0.09563	0.28826		0.52227	1.00613
		0.04377	0.21507		0.16116	0.68453		0.14547	1.22864
		0.24895	0.09348		0.24929	0.48228		0.237	0.94194
		0.10496	0.28551		0.52709	0.4044		0.21497	0.54724
		0.24486	0.11574		0.38781	0.27352		0.161	0.34495
		0.13715	0.18588		0.59666	0.33615		0.24391	0.31645
			0.17232		0.54589	0.6423		0.2101	0.41503
			0.13598		0.36299	0.37865		0.16435	0.85837
			0.16778		0.23247	0.34327		0.14711	0.86489
			0.19818		0.12816	0.61069		0.61155	0.57392
			0.10408		0.31585	0.65314		0.34369	0.46908
			0.22523		0.35292	0.78658		0.39424	0.72277
					0.33464	0.314		0.33469	0.27121
					0.23063	0.41581		0.66317	1.00704
					0.34949	0.48256		0.41674	0.68572
					0.57488	0.48373		0.36939	1.23327
					0.18805	0.17614		0.56992	0.27904
					0.28004	0.21829		0.35953	0.61932
								0.1505	0.26569
								0.5586	0.44378
								0.49928	0.50029
								0.31251	0.6739
								0.50182	0.24628
								0.4954	0.51755
								0.33482	0.6014
									0.32322
